# Supplementary material for: Simultaneous quantification of alpha-aminoadipic semialdehyde, piperideine-6-carboxylate, pipecolic acid and alpha-aminoadipic acid in pyridoxine-dependent epilepsy
Source: Sci Rep. 2019 Aug 6;9:11371. doi: 10.1038/s41598-019-47882-2 (PMC6684619; doi:10.1038/s41598-019-47882-2)
Supplement: Supplementary file 2 — The detailed data of a-AASA, P6C, AASA-P6C, PA and a-AAA concentrations in plasma, serum, DBS, urine and DUS. [file 41598_2019_47882_MOESM2_ESM.xls]

## Sheet: Sheet1
The detailed data of a-AASA, P6C, AASA-P6C, PA and a-AAA concentrations in plasma, serum, DBS, urine and DUS.
α-AASA
Patient	Plasma(µmol/L)	Serum(µmol/L)	DBS(µmol/L)	Urine(µmol/mmolCr)	DUS(µmol/mmolCr)
1	1.9342	1.3053	1.5168	12.5212	13.2391
2	2.4917	2.1932	2.0029	36.6011	38.566
3	0.5913	0.283	1.1669	22.5702	20.2423
4	3.2384	2.1147	3.4913	14.6636	10.695
5	9.508	6.2798	9.4859	94.3446	85.935
6	6.009	3.8915	4.9397	33.6096	33.017
7	4.7444	3.705	3.0634	12.6337	11.925
8	6.4844	4.889	5.0752	24.4192	21.644
9	4.3606	4.9343	3.5764	52.7756	54.91
10	5.1213	4.085	2.4635	11.0592	7.619
11	7.8475	6.1546	5.5918	40.2282	34.845
12	14.5707	11.3641	7.0767	83.141	86.322
13	2.3729	1.564	1.8472	1.8099	2.066
14	1.977	/	2.4492	14.2461	13.644
15	2.0259	1.2824	3.2004	16.7214	16.114
Range	0.5913-14.5707	0.2830-11.3641	1.1669-9.4859	1.8099-94.3446	2.066-86.322
P6C
Patient	Plasma(µmol/L)	Serum(µmol/L)	DBS(µmol/L)	Urine(µmol/mmolCr)	DUS(µmol/mmolCr)
1	4.6451	4.2196	1.5586	6.2052	5.158
2	5.253	4.3354	1.1984	10.16	7.3706
3	3.8067	3.4458	1.2712	15.013	11.6912
4	3.4923	3.4278	0.5741	3.4481	3.537
5	11.5788	10.1727	0.5555	27.6558	25.425
6	9.2814	9.1159	0.4207	8.9902	10.859
7	5.4362	5.2682	0.4119	5.3835	6.634
8	7.0092	7.5064	0.4802	7.945	8.779
9	6.9676	6.4516	0.4232	14.3228	14.506
10	4.5401	4.9031	0.3818	3.9417	3.946
11	8.824	8.2444	0.5517	15.8613	15.82
12	9.5998	9.2822	0.5285	26.8078	28.55
13	2.9488	3.4067	0.455	1.4058	2.689
14	2.9546	/	0.4365	4.2172	4.709
15	3.4508	3.2476	0.4124	6.5374	6.848
Range	2.9488-11.5788	3.2476-10.1727	0.3818-1.5586	1.4058-27.6558	2.689-28.550
AASA-P6C
Patient	Plasma(µmol/L)	Serum(µmol/L)	DBS(µmol/L)	Urine(µmol/mmolCr)	DUS(µmol/mmolCr)
1	6.5793	5.5249	3.0754	18.7264	18.3971
2	7.7447	6.5286	3.2013	46.7611	45.9366
3	4.398	3.7288	2.4381	37.5832	31.9336
4	6.7307	5.5425	4.0654	18.1117	14.232
5	21.0868	16.4525	10.0414	122	111.36
6	15.2904	13.0074	5.3604	42.5998	43.876
7	10.1806	8.9732	3.4753	18.0173	18.559
8	13.4936	12.3954	5.5554	32.3642	30.423
9	11.3282	11.3859	3.9996	67.0984	69.416
10	9.6614	8.9881	2.8453	15.0009	11.565
11	16.6715	14.399	6.1435	56.0896	50.665
12	24.1705	20.6463	7.6052	109.949	114.872
13	5.3217	4.9707	2.3022	3.2157	4.755
14	4.9316	/	2.8857	18.4633	18.353
15	5.4767	4.53	3.6128	23.2588	22.962
Range	4.398-24.1705	3.7288-20.6463	2.3022-10.0414	3.2157-122.0004	4.755-114.87
PA
Patient	Plasma(µmol/L)	Serum(µmol/L)	DBS(µmol/L)	Urine(µmol/mmolCr)	DUS(µmol/mmolCr)
1	4.8373	5.2341	4.0992	0.0456	0.0561
2	3.0904	2.9273	2.5034	0.1298	0.1676
3	4.9616	4.5399	4.1459	0.1501	0.1253
4	2.932	2.6632	2.1846	0.1542	0.159
5	8.1221	8.2872	5.8113	0.2048	0.269
6	4.2038	4.4115	2.9149	0.0315	0.06
7	3.9366	4.1008	3.1462	0.0201	0.02
8	5.281	6.1334	4.3697	0.095	0.087
9	6.6532	6.7264	4.6764	0.1604	0.146
10	5.054	4.9969	3.4527	0.0567	0.041
11	5.6205	5.904	4.2778	0.3781	0.318
12	6.1772	6.3923	4.2902	0.3562	0.371
13	1.4934	1.6288	1.3792	0.075	0.097
14	2.2946	/	1.7288	0.0366	0.01
15	2.1296	2.0829	1.7121	0.0393	0.045
Range	1.4934-8.1221	1.6288-8.2872	1.3792-5.8113	0.0201-0.3781	0.010-0.371
α-AAA
Patient	Plasma(µmol/L)	Serum(µmol/L)	DBS(µmol/L)	Urine(µmol/mmolCr)	DUS(µmol/mmolCr)
ZWC	3.7295	4.1603	5.7847	18.6362	20.2297
LZY	5.9471	5.9976	6.2553	18.0307	16.9907
CSQ	4.6224	4.7549	5.5204	15.4816	12.8115
LZX	3.0465	3.0787	4.3824	16.8817	17.59
HWQ	4.2037	4.2972	8.0895	61.7831	61.41
XZH	5.0645	5.6697	4.8582	35.1443	31.888
WYX	3.6662	3.7778	6.1776	20.9541	23.653
ZZQ	3.177	3.871	6.6075	20.8692	23.543
CBR	3.0582	4.0461	4.5121	37.6634	42.668
JWQ	2.1857	2.8689	3.7538	12.2465	10.641
YSR	3.9337	4.111	7.0954	34.5686	35.556
WKX	6.6934	6.9494	9.4462	74.886	75.472
FHY	2.5687	2.5495	2.6577	16.6107	17.301
LD	4.4064	/	4.3969	22.8766	23.347
CYX	4.3827	4.8258	5.1252	13.1433	14.975
Range	2.1857-6.6934	2.5495-6.9494	2.6577-9.4462	12.2465-74.8860	10.641-75.472
